# Supplementary material for: Salivary Metabolomic Signatures Associated with Sex-Specific Psychological Distress in Syrian Refugees: A Proof-of-Principle Study
Source: Metabolites. 2026 Mar 25;16(4):216. doi: 10.3390/metabo16040216 (PMC13117666; doi:10.3390/metabo16040216)
Supplement: Supplementary file 1 [file metabolites-16-00216-s001.zip]

Archive with 1 entries (1 files):
- Supplementary Table S1 - Metabolites - Saliva.pdf
